# Supplementary material for: Valorization of Date Palm (Phoenix dactylifera L.) Fruits and By-Products as High-Value Sustainable Products: A Comprehensive Review on Bioactive Composition, Health Benefits, and Industrial Applications
Source: Molecules. 2026 Apr 3;31(7):1194. doi: 10.3390/molecules31071194 (PMC13074339; doi:10.3390/molecules31071194)
Supplement: Supplementary file 1 [file molecules-31-01194-s001.zip]

Archive with 1 entries (1 files):
- molecules-4190333-supplementary.pdf
